# Supplementary material for: Hydrazone modification of non-food natural product sclareolide as potential agents for plant disease
Source: Heliyon. 2022 Dec 22;8(12):e12391. doi: 10.1016/j.heliyon.2022.e12391 (PMC9830171; doi:10.1016/j.heliyon.2022.e12391)
Supplement: SI for HLY e12391_V2 [file mmc1.zip]

Archive with 1 entries (1 files):
- hly_12391_SI for HLY e12391_V2_mmc1.7z
